# Supplementary material for: Motile and Chemotactic Minicells and Minicell-Driven Biohybrids Engineered for Active Cargo Delivery
Source: ACS Appl Mater Interfaces. 2025 Jun 12;17(25):36387–99. doi: 10.1021/acsami.5c04638 (PMC12203475; doi:10.1021/acsami.5c04638)
Supplement: Supplementary file 2 [file am5c04638_si_002.zip]

Archive with 17 entries (14 files):
- Supporting Movies/
- Supporting Movies/Movie S6 Two minicells applying a force onto a micrometer particle.avi
- __MACOSX/
- __MACOSX/Supporting Movies/
- __MACOSX/Supporting Movies/._Movie S6 Two minicells applying a force onto a micrometer particle.avi
- Supporting Movies/Movie S2 Swimming minicells derived from the engineered minicell-producing strain.avi
- __MACOSX/Supporting Movies/._Movie S2 Swimming minicells derived from the engineered minicell-producing strain.avi
- Supporting Movies/Movie S7 A minicell actively transporting a 400 nm particle.avi
- __MACOSX/Supporting Movies/._Movie S7 A minicell actively transporting a 400 nm particle.avi
- Supporting Movies/Movie S3 A minicell derived from the original minicell-producing strain with labelled flagella.avi
- __MACOSX/Supporting Movies/._Movie S3 A minicell derived from the original minicell-producing strain with labelled flagella.avi
- Supporting Movies/Movie S5 A minicell actively rotating a micrometer particle.avi
- __MACOSX/Supporting Movies/._Movie S5 A minicell actively rotating a micrometer particle.avi
- Supporting Movies/Movie S4 A minicell derived from the engineered minicell-producing strain with labelled flagella.avi
- __MACOSX/Supporting Movies/._Movie S4 A minicell derived from the engineered minicell-producing strain with labelled flagella.avi
- Supporting Movies/Movie S1 Swimming minicells derived from the original minicell-producing strain.avi
- __MACOSX/Supporting Movies/._Movie S1 Swimming minicells derived from the original minicell-producing strain.avi
